# Supplementary material for: Bimetallic TiO2 Nanoparticles for Lignin-Based Model Compounds Valorization by Integrating an Optocatalytic Flow-Microreactor
Source: Molecules. 2022 Dec 9;27(24):8731. doi: 10.3390/molecules27248731 (PMC9785458; doi:10.3390/molecules27248731)
Supplement: Supplementary file 1 [file molecules-27-08731-s001.zip]

Archive with 1 entries (1 files):
- molecules-2045285-supplementary.pdf
